# Supplementary material for: Cancer Burden in Adolescents and Young Adults in Belgium: Trends to Incidence Stabilisation in Recent Years with Improved Survival
Source: Cancers (Basel). 2025 May 1;17(9):1543. doi: 10.3390/cancers17091543 (PMC12071148; doi:10.3390/cancers17091543)
Supplement: Supplementary file 1 [file cancers-17-01543-s001.zip]

Archive with 8 entries (8 files):
- Table S1_SEER classification.xlsx
- Table S2 Number of new diagnoses.pdf
- Table S3 Cancer causes of death.pdf
- Table S4 AAPC.pdf
- Table S5 Survival.pdf
- Table S6 Prevalence.pdf
- Table S7 International comparison.pdf
- Table S8_International comparison_Classification.xlsx
