# Supplementary material for: Cancer Burden in Adolescents and Young Adults in Belgium: Trends to Incidence Stabilisation in Recent Years with Improved Survival
Source: Cancers (Basel). 2025 May 1;17(9):1543. doi: 10.3390/cancers17091543 (PMC12071148; doi:10.3390/cancers17091543)
Supplement: Supplementary file 1 [file cancers-17-01543-s001.zip › Table S1_SEER classification.xlsx]

## Sheet: 2004-2020
	Classification used for the generation of the incidence data
			Topography	Histological codes	Comportment	Differentiation grade
	Retrospective classification BCR (ref. publications)	3.1.1 Hodgkin lymphomas (HL)	C000-C809	9650-9655;9659; 9661-9665;9667	3
		3.1.2 Mature B-cell neoplasms	(C00-C809)(C420-C421)	(9670;9823;9833;9940;9671;9760;9761;9762;9764;9731;9732;9733;9734;9689;9699;9597;9690;9691;9695;9698;9673;9675;9678;9679;9680;9684;9688;9712;9735;9737;9738;9766;9687;9826)(9591)	(3)(3)	()(6)
		3.1.3 Mature T-cell and NK-cell neoplasms	C000-C809	9700-9702;9705;9708-9709;9714;9715;9716-9719;9724;9726;9827;9831;9834;9948	3
		3.1.4 Other lymphoid neoplasms	()(C000-C419;C422-C999)(C420-C421)	(9596;9590;9820;9832)(9591)(9591)	3	()()(1-5;7-9)
		3.2 Precursor neoplasms	C000-C809	9811;9812;9813;9814;9815;9816;9817;9818;9819;9727;9728;9729;9835;9836;9837;9897;9896;9866;9871;9869;9865;9911;9912;9877;9878;9879;9895;9984;9920;9987;9898;9840;9867;9870;9872;9873;9874;9891;9910;9931;9930;9861;9801;9805;9806;9807;9808;9809	3
		3.3 Chronic myeloid neoplasms	C000-C809	(9863;9875;9950;9960;9961;9962;9963;9964;9965;9966;9967;9968;9740;9741;9742;9749;9975;9876;9945;9946;9980;9982;9983;9985;9986;9989;9991;9992;9993;9800;9860)(9740;9741)	(3)(1)
		3.4 Histiocytic and dendritic cell neoplasms (HDCN)	C000-C809	(9750;9751;9754;9755;9756;9757;9758;9759) (9751;9752;9753)	(3)(1)
		CNS	C70-C72;C751-C753	9400;9411;9410;9420;9401;9450;9451;9440;9441;9442;9445;9385;9382;9381;9421;9425;9424;9430;9380;9391;9396;9393;9392;9505;9390;9475;9476;9471;9477;9474;9470;9501;9500;9490;9478;9473;9472;9508;9560;9571;9540;9561;8693;8680;8682;9538;9530;9539;8800;8805;8806;8830;9150;8815;9133;9120;9140;9260;9364;8850;8810;8802;8890;8900;8910;9220;9180;8720;8728;9861;9650;9663;9596;9670;9823;9671;9731;9734;9699;9673…	3
		Sarcoma	C000-C809	(8850;8851;8852;8853;8854;8855;8857;8858;8859;8832;8815;8810;8813;8814;8812;8811;8825;8840;8842;9251;9252;9120;9124;9170;9140;9130;9133;8890;8891;8896;8900;8901;8902;8910;8912;8920;8921;8936;9540;9542;9560;9561;9571;9580;8982;8963;9508;8806;9581;9044;8964;8714;8990;8991;9045;9137;8804;8940;9040;9041;9042;9043;8930;8931;9364;9365;9260;9220;9221;9240;9242;9243;9231;9180;9181;9182;9183;9184;9185;918…	(3)(1)(0)
		All melanoma	C000-C809	Code ICD-10 : C43
	Classification AYA SEER	All Gonadal and related tumors	(C620-C629)(C569)(C700-C729;C751-C753)(C000-C568;C570-C619;C630-C699;C730-C750;C754-C809)(C000-C559;C570-C619;C630-C699;C730-C750;C754-C809)(C000-C809)	(9060-9064;9070;9071;9080-9084;9085;9086;9100-9105;9065;9072;8010-8589;8590-8671)(9070;9072-9084;9060;9071;9085;9086;9061-9065;9090-9091;9100-9105;8310;8440-8474;8323;8480-8482;8380-8383;8140-8231;8250-8309;8311-8322;8324-8379;8384;9110;8010-8139;8240-8249;8390-8439;8483-8589;8590-8671)(9060-9065;9070-9073;9080-9085;9090-9091;9100-9105)(9060-9065;9070-9073;9080-9085;9090-9091;9100-9105)(8590-8671…	(3)(3)(0;1;3)(3)(3)(3)
		7.1 Testis	C620-C629	9060-9064;9070;9071;9080-9084;9085;9086;9100-9105;9065;9072;8010-8589;8590-8671	3
		7.2 Ovary	C569	9070;9072-9084;9060;9071;9085;9086;9061-9065;9090-9091;9100-9105;8310;8440-8474;8323;8480-8482;8380-8383;8140-8231;8250-8309;8311-8322;8324-8379;8384;9110;8010-8139;8240-8249;8390-8439;8483-8589;8590-8671	3
		7.3 Germ cell and trophoblastic - CNS	C700-C729;C751-C753	9060-9065;9070-9073;9080-9085;9090-9091;9100-9105	0;1;3
		7.4 Germ cell and trophoblastic excluding CNS, ovary, testis	C000-C568;C570-C619;C630-C699;C730-C750;C754-C809	9060-9065;9070-9073;9080-9085;9090-9091;9100-9105	3
		7.5 Non-germ cell specified tumors excluding CNS, ovary, testis	C000-C559;C570-C619;C630-C699;C730-C750;C754-C809	8590-8671	3
		7.6 Fibroepithelial including Brenner excluding breast phyllodes	C000-C809	9000-9019;9021-9030	3
		All carcinoms	(C739)(C110-C119)(C000-C069;C090-C109;C120-C148)(C079-C081;C088-C089)(C300-C329;C760)(C150-C159)(C160-C169)(C170-C179)(C181)(C180;C182-C189)(C199-C209)(C210-C218)(C220-C221)(C239-C249)(C250-C259)(C260-C269)(C330-C349)(C440-C449)(C500-C509)(C530-C539)(C540-C559)(C510-C519;C529)(C600-C609)(C619)(C570-C579;C589;C630-C639)(C649)(C670-C679)(C659;C669;C680-C689)(C740-C749)(C809)(C379)(C380-C424;C470-C4…	(8345;8510-8513;8290;8050-8053;8260;8341-8344;8503-8507;8330-8335;8339;8340;8010-8046;8054-8257;8261-8289;8291-8325;8336-8337;8346-8502;8508-8509;8514-8589)(8050-8089;8010-8049;8090-8589)(8050-8089;8430-8439;8010-8049;8090-8429;8440-8589)(8050-8089;8430-8439;8010-8049;8090-8429;8440-8589)(8010-8589)(8010-8589)(8240-8245;8248-8249;8013;8041-8045;8246;8490;8140-8239;8250-8489;8491-8579;8010-8012;80…	3
		9.1 Thyroid carcinoma	C739	8345;8510-8513;8290;8050-8053;8260;8341-8344;8503-8507;8330-8335;8339;8340;8010-8046;8054-8257;8261-8289;8291-8325;8336-8337;8346-8502;8508-8509;8514-8589	3
		9.2 Other carcinoma of head and neck	(C110-C119)(C000-C069;C090-C109;C120-C148)(C079-C081;C088-C089)(C300-C329;C760)	(8050-8089;8010-8049;8090-8589)(8050-8089;8430-8439;8010-8049;8090-8429;8440-8589)(8050-8089;8430-8439;8010-8049;8090-8429;8440-8589)(8010-8589)	3
		9.3 Carcinoma of gastrointestinal tract	(C150-C159)(C160-C169)(C170-C179)(C181)(C180;C182-C189)(C199-C209)(C210-C218)(C220-C221)(C239-C249)(C250-C259)(C260-C269)	(8010-8589)(8240-8245;8248-8249;8013;8041-8045;8246;8490;8140-8239;8250-8489;8491-8579;8010-8012;8014-8040;8046-8139;8247;8580-8589)(8240-8245;8248-8249;8013;8041-8045;8246;8010-8012;8014-8040;8046-8239;8247;8250-8589)(8240-8245;8248-8249;8013;8041-8045;8246;8010-8012;8014-8040;8046-8239;8247;8250-8589)(8240-8245;8248-8249;8013;8041-8045;8246;8140-8239;8250-8579;8010-8012;8014-8040;8046-8139;8247…	3
		9.4 Carcinoma of lung, bronchus, and trachea	C330-C349	8041-8045;8140-8239;8250-8579;8240-8245;8248-8249;8013;8246;8010-8012;8014-8040;8046-8139;8247;8580-8589;9050-9059	3
		9.5 Carcinoma of skin (if collected)	C440-C449	8010-8589	3
		9.6 Carcinoma of breast	C500-C509	8500;8522-8523;8140-8230;8250-8313;8321-8323;8360-8384;8401-8402;8410-8420;8440-8450;8460-8490;8503-8504;8509;8550-8552;8570-8574;8520;8524;9020;8510-8513;8540-8543;8507;8514;8521;8575;8530;8010-8131;8231-8249;8314-8320;8324-8350;8390-8400;8403-8409;8430;8452-8454;8501-8502;8505-8506;8508;8525;8560-8562;8580-8589	3
		9.7 Carcinoma of genital sites excluding ovary and testis	(C530-C539)(C540-C559)(C510-C519;C529)(C600-C609)(C619)(C570-C579;C589;C630-C639)	(8050-8089;8560-8570;8140-8559;8571-8579;8010-8049;8090-8139;8580-8589)(8380-8383;8140-8379;8384-8579;8010-8139;8580-8589;8930-8931;8950)(8010-8589)(8010-8589)(8010-8589)(8010-8589)	3
		9.8 Carcinoma of urinary tract	(C649)(C670-C679)(C659;C669;C680-C689)	(8310-8319;8140-8309;8320-8579;8010-8139;8580-8589)(8120-8139;8010-8119;8140-8589)(8010-8589)	3
		9.9 Other invasive carcinomas	(C740-C749)(C809)(C379)(C380-C424;C470-C499;C690-C699;C750;C754-C759;C761-C808)	(8010-8589)(8010-8589)(8010-8589)(8010-8589)	3
		OTHER CANCER SEER 10 11	(C000-C699;C730-C750;C754-C809)(C000-C809)(C000-C699;C730-C750;C754-C809)(C000-C568;C570-C699;C730-C750;C754-C809)(C569)(C000-C329;C350-C699;C730-C750;C754-C809)(C000-C539;C560-C699;C730-C750;C754-C809)(C751)(C000-C399;C420-C699;C730-C750;C754-C809)	(8959-8960;9490;9500;8963-8964;8970-8973;8981;9501-9519;9523)(9520-9522)(8680-8693;8700)(8932-8934;8937-8939;8941-8949;8951;8980;9110)(8932-8934;8937-8939;8941-8949;8951;8980)(9050-9055)(8930-8931;8950)(8370-8375)(8000-8005)	3
