# Supplementary material for: Cancer Burden in Adolescents and Young Adults in Belgium: Trends to Incidence Stabilisation in Recent Years with Improved Survival
Source: Cancers (Basel). 2025 May 1;17(9):1543. doi: 10.3390/cancers17091543 (PMC12071148; doi:10.3390/cancers17091543)
Supplement: Supplementary file 1 [file cancers-17-01543-s001.zip › Table S8_International comparison_Classification.xlsx]

## Sheet: Classification
	Table S7.1 International comparison: classification
		Belgium		Netherlands			Germany		France
	Cancer type	Topography	Morphology	Sub-types	Topography	Morphology	Topography	Morphology	Topography	Morphology
	Hodgkin lymphoma	C000-C809	(9650-9655;9659; 9661-9665;9667)/3		all	9650-9658/3, 9661-9667/3 9659/3, 9660/3	C81	9650/3-9655/3, 9659/3, 9661/3-9667/3	C81	9650/3-9655/3, 9659/3, 9661/3-9667/3
	Central nervous system	C70-C72, C75.1-C75.3	(9400;9411;9410;9420;9401;9450;9451;9440;9441;9442;9445;9385;9382;9381;9421;9425;9424;9430;9380;9391;9396;9393;9392;9505;9390;9475;9476;9471;9477;9474;9470;9501;9500;9490;9478;9473;9472;9508;9560;9571;9540;9561;8693;8680;8682;9538;9530;9539;8800;8805;8806;8830;9150;8815;9133;9120;9140;9260;9364;8850;8810;8802;8890;8900;8910;9220;9180;8720;8728;9861;9650;9663;9596;9670;9823;9671;9731;9734;9699;967…	Brain	C71, C72.2-3, C75.1, C75.3	(9384, 9421, 9442, 9444)/0-1, (9421, 9422, 9425)/3-9, (9431, 17F8, 9412-9413, 9490, 9492-9493, 9505-9506, 9509, 6TQ7, 7M44, 3XU4, 2JU8, 0C11, 2HS1, 2GB0, 9383, 9394, 9390, 8000-8005, 9990/0-1, (9380-9382, 9400-9411, 9420, 9423, 9440-9443, 9445, 9450-9451, 9460, 2C49, 2HK4, 7HQ6, 39Z7, 9385, 2SS9, 4Q01, 4ZM8, 9424, 9430, 9505, 9506, 9509, 9383, 9391-9396, 9390, 9470-9472, 9474-9477, 9473, 9478, 94…	C70-C72	all /3	C70-72 +	all*
				Spinal cord	C72.0-1	(9383, 9394, 9384, 9421, 9442, 9444)/0-1, (9421, 9422, 9425)/3-9, (9412-9413, 9490, 9492-9493, 9505-9506, 9509, 6TQ7, 7M44, 3XU4, 2JU8, 0C11, 2HS1, 2GB0, 9431, 17F8, 8000-8005, 9990)/0-1, (9380-9382, 9400-9411, 9420, 9423, 9440-9443, 9445, 9450-9451, 9460, 2C49, 2HK4, 7HQ6, 39Z7, 9385, 2SS9, 4Q01, 4ZM8, 9424, 9430, 9505, 9506, 9509, 9383, 9391-9396)/3-9, (8680, 8693)/0-9, (9470-9472, 9474-9477, 9…
				Meninges	C70-C72, C75.1, C75.3	(8000-8005, 9530-9539, 9990)/0-1 8728/1, (9150, 8815)/0-1, (8000-8005, 9530-9539, 9990)/3, 9161/0-9, 9538-9539/1, (8720-8780, 9150, 8815)3-9
				Brain nerve	C72.0-5, C72.8-9	(8000-8005, 9540-9571, 9990, 9540-9571)/0-1 (8000-8005, 9540-9571, 9990, 9540-9571)/3-9
				Pituitary gland	C75.1-2	(8010-8272, 8274-8576, 8000-8005, 9350-9352, 9432, 9582, 9990)/0-9, 8273/3-9
				Pineal gland	C75.3	(9360-9361, 8000-8005, 9990)/0-1, (9362, 9510, 8000-8005, 9990)/3-9
	Skin melanoma	C000-C809	Code ICD-10 : C43		C00.0, C00.1, C44, C63.2, C51, C60, C80	8720-8790/3-9	C43	all /3	C44	8720 - 8780
	Testicular cancer	C62	(9060-9064;9070;9071;9080-9084;9085;9086;9100-9105;9065;9072;8010-8589;8590-8671)/3		C62	9060-9105/2, (9061-9063, 8000, 9060, 9064-9105, 8590-8650, 8670, 8010-8576, 8980, 8982, 9110)/3-9	C62	all /3	C62	all*
	Thyroid cancer	C739	(8345;8510-8513;8290;8050-8053;8260;8341-8344;8503-8507;8330-8335;8339;8340;8010-8046;8054-8257;8261-8289;8291-8325;8336-8337;8346-8502;8508-8509;8514-8589)/3		C73	(8010, 8046, 8140, 8260, 8290, 8310, 8330, 8331, 8332, 8335, 8337, 8339, 8340, 8341, 8342, 8343, 8344, 8350, 8450, 8481, 8504, 8560, 8570, 8240, 8246, 8345-8347, 8510-8511, 8012, 8020, 8021, 8022, 8030, 8031, 8032, 8033, 8035, 8041, 8980, 8051-8084, 8000-8005, 9990, 8201, 8430, 8502, 8588, 8589)/3-9	C73	all /3	C73	all*
	Colorectal cancer	C18.0, C18.1, C18.2-C18.9, C19.9-C20.9	(8240-8245,8248-8249, 8013,8041-8045,8246, 8140-8239,8250-8579, 8010-8012,8014-8040,8046-8139,8247,8580-8589)/3		C18.0, C18.1, C18.2-9, C18-C20, C19	(8000-8230, 8243-8246, 8250-8472, 8500-8576, 8980, 8982, 9110, 9990)/2, 8480-8490/1-2, (8000-8231, 8243-8246, 8250-8576, 8980, 8982, 9110, 9990)/3-9	C18-C20	all /3	C18-21	all*
	Breast cancer	C500-C509	(8500;8522-8523;8140-8230;8250-8313;8321-8323;8360-8384;8401-8402;8410-8420;8440-8450;8460-8490;8503-8504;8509;8550-8552;8570-8574;8520;8524;9020;8510-8513;8540-8543;8507;8514;8521;8575;8530;8010-8131;8231-8249;8314-8320;8324-8350;8390-8400;8403-8409;8430;8452-8454;8501-8502;8505-8506;8508;8525;8560-8562;8580-8589)/3		C50	(8000-8576, 8980, 8982, 8983, 9110, 9990)/3-9, (8010-8514, 8521-8576)/2, (8519, 8520)/2, 9020/1,3-9	C50	all /3	C50	all*
										* Only invasive tumors are considered, excluding hematologic malignancies for solid tumors.
										+ Central nervous system (CNS) tumors are presented in two categories: (1) CNS - Invasive (/3) and (2) CNS - All Behaviors (/0, /1, /2, and /3). As the start of systematic collection for behaviors /0 and /1 varies by registry, the period presented has been adjusted accordingly for "CNS - All Behaviors"
